# Supplementary material for: Sex-Dependent Effects of the Microbiome on Foraging and Locomotion in Drosophila suzukii
Source: Front Microbiol. 2021 May 10;12:656406. doi: 10.3389/fmicb.2021.656406 (PMC8141744; doi:10.3389/fmicb.2021.656406)
Supplement: Supplementary file 2 [file Data_Sheet_2.ZIP]

Archive with 3 entries (3 files):
- TableS1.xlsb
- TableS2.xlsx
- TableS3.xlsx
