# Supplementary material for: Sex-Dependent Effects of the Microbiome on Foraging and Locomotion in Drosophila suzukii
Source: Front Microbiol. 2021 May 10;12:656406. doi: 10.3389/fmicb.2021.656406 (PMC8141744; doi:10.3389/fmicb.2021.656406)
Supplement: Supplementary file 2 [file Data_Sheet_2.ZIP › TableS2.xlsx]

## Sheet: female
Table S2 Statistical summary of the locomotion data.
Summary of the statistic output of Fig. 2
t tests with bonferroni adjustment
			Conv vs. GF												Figure2A					Fed vs. Starved
Figure2A	Time	status	.y.	group1	group2	n1	n2	statistic	df	p	p.adj	p.adj.signif				Treatment	Time	.y.	group1	group2	n1	n2	statistic	df	p	p.adj	p.adj.signif
1	0-1h	fed	Distance.moved	Conv	GF	24	24	3.05419	22.389	0.00574	0.08036	ns			1	Conv	0-1h	Distance.moved	fed	starved	24	16	-0.35773	22.5546	0.724	1	ns
2	0-1h	starved	Distance.moved	Conv	GF	16	16	-0.827912	15.6622	0.42	1	ns			2	GF	0-1h	Distance.moved	fed	starved	24	16	-3.4433	15.5757	0.00345	0.0483	*
3	1-2h	fed	Distance.moved	Conv	GF	16	16	2.38304	15.0636	0.0308	0.4312	ns			3	Conv	1-2h	Distance.moved	fed	starved	16	16	2.30703	14.1429	0.0367	0.5138	ns
4	1-2h	starved	Distance.moved	Conv	GF	16	16	-3.40312	21.7994	0.00258	0.03612	*			4	GF	1-2h	Distance.moved	fed	starved	16	16	-3.3944	25.368	0.00227	0.03178	*
5	2-3h	fed	Distance.moved	Conv	GF	16	16	1.41248	21.8301	0.172	1	ns			5	Conv	2-3h	Distance.moved	fed	starved	16	16	2.4659	13.902	0.0273	0.3822	ns
6	2-3h	starved	Distance.moved	Conv	GF	16	16	-6.00064	16.7195	1.54e-05	0.0002156	***			6	GF	2-3h	Distance.moved	fed	starved	16	16	-3.98875	28.3931	0.000425	0.00595	**
7	3-4h	fed	Distance.moved	Conv	GF	24	24	-1.25057	42.3765	0.218	1	ns			7	Conv	3-4h	Distance.moved	fed	starved	24	16	1.20996	34.3994	0.235	1	ns
8	3-4h	starved	Distance.moved	Conv	GF	16	16	-8.93202	29.2504	7.43e-10	1.04e-08	****			8	GF	3-4h	Distance.moved	fed	starved	24	16	-4.40868	34.8666	9.49e-05	0.0013286	**
9	4-5h	fed	Distance.moved	Conv	GF	24	24	-2.63164	40.3842	0.012	0.168	ns			9	Conv	4-5h	Distance.moved	fed	starved	24	16	-0.0493564	35.6156	0.961	1	ns
10	4-5h	starved	Distance.moved	Conv	GF	16	16	-9.13709	29.7893	3.83e-10	5.36e-09	****			10	GF	4-5h	Distance.moved	fed	starved	24	16	-5.85788	34.856	1.21e-06	1.69e-05	****
11	5-6h	fed	Distance.moved	Conv	GF	24	24	-3.64909	32.0691	0.000926	0.012964	*			11	Conv	5-6h	Distance.moved	fed	starved	24	8	-0.631964	13.2063	0.538	1	ns
12	5-6h	starved	Distance.moved	Conv	GF	8	8	-9.41295	11.0185	1.33e-06	1.86e-05	****			12	GF	5-6h	Distance.moved	fed	starved	24	8	-6.6893	14.9725	7.3e-06	0.0001022	***
13	6-7h	fed	Distance.moved	Conv	GF	24	24	-4.18259	22.7411	0.000364	0.005096	**			13	Conv	6-7h	Distance.moved	fed	starved	24	8	-2.82015	9.55973	0.0189	0.2646	ns
14	6-7h	starved	Distance.moved	Conv	GF	8	8	-14.4378	10.9097	1.87e-08	2.62e-07	****			14	GF	6-7h	Distance.moved	fed	starved	24	8	-7.50557	24.102	9.32e-08	1.3e-06	****
Figure2B	Time	status	.y.	group1	group2	n1	n2	statistic	df	p	p.adj	p.adj.signif			Figure2B
1	0-1h	fed	Duration.s.	Conv	GF	24	24	3.7456	25.7316	0.000916	0.012824	*			15	Conv	0-1h	Duration.s.	fed	starved	24	16	-15.1037	23.8693	1.03e-13	1.44e-12	****
2	0-1h	starved	Duration.s.	Conv	GF	16	16	3.75755	17.5439	0.0015	0.021	*			16	GF	0-1h	Duration.s.	fed	starved	24	16	-4.36654	15.4113	0.000521	0.007294	**
3	1-2h	fed	Duration.s.	Conv	GF	16	16	1.04819	20.8793	0.307	1	ns			17	Conv	1-2h	Duration.s.	fed	starved	16	16	-1.70434	22.48	0.102	1	ns
4	1-2h	starved	Duration.s.	Conv	GF	16	16	-0.581894	28.323	0.565	1	ns			18	GF	1-2h	Duration.s.	fed	starved	16	16	-3.9413	19.4402	0.000844	0.011816	*
5	2-3h	fed	Duration.s.	Conv	GF	16	16	0.259077	27.3435	0.798	1	ns			19	Conv	2-3h	Duration.s.	fed	starved	16	16	-1.07491	26.3564	0.292	1	ns
6	2-3h	starved	Duration.s.	Conv	GF	16	16	-3.67344	19.2838	0.00158	0.02212	*			20	GF	2-3h	Duration.s.	fed	starved	16	16	-7.22301	24.0316	1.82e-07	2.55e-06	****
7	3-4h	fed	Duration.s.	Conv	GF	24	24	-2.32732	42.1255	0.0248	0.3472	ns			21	Conv	3-4h	Duration.s.	fed	starved	24	16	-1.56083	27.1606	0.13	1	ns
8	3-4h	starved	Duration.s.	Conv	GF	16	16	-5.72644	20.0858	1.3e-05	0.000182	***			22	GF	3-4h	Duration.s.	fed	starved	24	16	-6.45014	32.5366	2.75e-07	3.85e-06	****
9	4-5h	fed	Duration.s.	Conv	GF	24	24	-3.76847	32.2915	0.000661	0.009254	**			23	Conv	4-5h	Duration.s.	fed	starved	24	16	-2.04319	20.9432	0.0538	0.7532	ns
10	4-5h	starved	Duration.s.	Conv	GF	16	16	-6.6132	16.8007	4.66e-06	6.52e-05	****			24	GF	4-5h	Duration.s.	fed	starved	24	16	-7.10209	23.9856	2.44e-07	3.42e-06	****
11	5-6h	fed	Duration.s.	Conv	GF	24	24	-4.41445	27.1697	0.000145	0.00203	**			25	Conv	5-6h	Duration.s.	fed	starved	24	8	-1.51611	8.45651	0.166	1	ns
12	5-6h	starved	Duration.s.	Conv	GF	8	8	-8.50934	12.3419	1.63e-06	2.28e-05	****			26	GF	5-6h	Duration.s.	fed	starved	24	8	-6.66371	27.0618	3.71e-07	5.19e-06	****
13	6-7h	fed	Duration.s.	Conv	GF	24	24	-4.70361	27.1363	6.68e-05	0.0009352	***			27	Conv	6-7h	Duration.s.	fed	starved	24	8	-3.65243	10.3394	0.00421	0.05894	ns
14	6-7h	starved	Duration.s.	Conv	GF	8	8	-7.80076	12.9143	3.07e-06	4.3e-05	****			28	GF	6-7h	Duration.s.	fed	starved	24	8	-6.02996	26.6745	2.05e-06	2.87e-05	****
Figure2C	Time	status	.y.	group1	group2	n1	n2	statistic	df	p	p.adj	p.adj.signif			Figure2C
1	0-1h	fed	rel.Velocity	Conv	GF	24	24	1.05455	38.4778	0.298	1	ns			29	Conv	0-1h	rel.Velocity	fed	starved	24	16	3.27424	35.9996	0.00235	0.0329	*
2	0-1h	starved	rel.Velocity	Conv	GF	16	16	-1.53864	29.1978	0.135	1	ns			30	GF	0-1h	rel.Velocity	fed	starved	24	16	0.522838	32.9253	0.605	1	ns
3	1-2h	fed	rel.Velocity	Conv	GF	16	16	3.51232	14.8313	0.00319	0.04466	*			31	Conv	1-2h	rel.Velocity	fed	starved	16	16	3.56875	21.2702	0.00179	0.02506	*
4	1-2h	starved	rel.Velocity	Conv	GF	16	16	-0.829194	25.5484	0.415	1	ns			32	GF	1-2h	rel.Velocity	fed	starved	16	16	-0.164967	26.2246	0.87	1	ns
5	2-3h	fed	rel.Velocity	Conv	GF	16	16	2.26766	18.788	0.0353	0.4942	ns			33	Conv	2-3h	rel.Velocity	fed	starved	16	16	2.27525	26.27	0.0313	0.4382	ns
6	2-3h	starved	rel.Velocity	Conv	GF	16	16	-1.46345	26.7603	0.155	1	ns			34	GF	2-3h	rel.Velocity	fed	starved	16	16	-1.38303	28.4044	0.177	1	ns
7	3-4h	fed	rel.Velocity	Conv	GF	24	24	1.18465	33.5901	0.244	1	ns			35	Conv	3-4h	rel.Velocity	fed	starved	24	16	4.36093	32.2775	0.000124	0.001736	**
8	3-4h	starved	rel.Velocity	Conv	GF	16	16	-5.74059	24.7035	5.81e-06	8.13e-05	****			36	GF	3-4h	rel.Velocity	fed	starved	24	16	-0.29739	34.4128	0.768	1	ns
9	4-5h	fed	rel.Velocity	Conv	GF	24	24	0.231882	39.3493	0.818	1	ns			37	Conv	4-5h	rel.Velocity	fed	starved	24	16	1.91167	35.9949	0.0639	0.8946	ns
10	4-5h	starved	rel.Velocity	Conv	GF	16	16	-3.98859	29.3636	0.000406	0.005684	**			38	GF	4-5h	rel.Velocity	fed	starved	24	16	-2.11153	34.8168	0.042	0.588	ns
11	5-6h	fed	rel.Velocity	Conv	GF	24	24	1.09082	24.275	0.286	1	ns			39	Conv	5-6h	rel.Velocity	fed	starved	24	8	1.39571	21.2708	0.177	1	ns
12	5-6h	starved	rel.Velocity	Conv	GF	8	8	-6.96294	13.9619	6.72e-06	9.41e-05	****			40	GF	5-6h	rel.Velocity	fed	starved	24	8	-4.84361	28.605	4.04e-05	0.0005656	***
13	6-7h	fed	rel.Velocity	Conv	GF	24	24	-0.371796	34.3693	0.712	1	ns			41	Conv	6-7h	rel.Velocity	fed	starved	24	8	1.98176	29.9391	0.0568	0.7952	ns
14	6-7h	starved	rel.Velocity	Conv	GF	8	8	-8.59769	11.832	1.97e-06	2.76e-05	****			42	GF	6-7h	rel.Velocity	fed	starved	24	8	-3.46993	26.9914	0.00177	0.02478	*

## Sheet: male
Male locomotion
Figure S3
	Treatment	Time	.y.	group1	group2	n1	n2	statistic	df	p	p.adj	p.adj.signif
1	Conv	0-1h	Distance.moved	fed	starved	8	8	-18.5763	7.13189	2.66e-07	3.72e-06	****
2	GF	0-1h	Distance.moved	fed	starved	8	8	-9.21651	13.4959	3.41e-07	4.77e-06	****
3	Conv	1-2h	Distance.moved	fed	starved	8	8	-8.01434	7.38845	6.72e-05	0.0009408	***
4	GF	1-2h	Distance.moved	fed	starved	8	8	-4.69861	11.2607	0.000612	0.008568	**
5	Conv	2-3h	Distance.moved	fed	starved	8	8	-4.94197	7.58753	0.00132	0.01848	*
6	GF	2-3h	Distance.moved	fed	starved	8	8	1.48654	10.7235	0.166	1	ns
7	Conv	3-4h	Distance.moved	fed	starved	8	8	-4.76644	7.43711	0.00173	0.02422	*
8	GF	3-4h	Distance.moved	fed	starved	8	8	0.925704	9.3854	0.378	1	ns
9	Conv	4-5h	Distance.moved	fed	starved	8	8	0.227729	8.57397	0.825	1	ns
10	GF	4-5h	Distance.moved	fed	starved	8	8	4.0398	11.6545	0.00174	0.02436	*
11	Conv	5-6h	Distance.moved	fed	starved	8	8	3.34176	9.21874	0.00835	0.1169	ns
12	GF	5-6h	Distance.moved	fed	starved	8	8	4.19601	10.7639	0.00157	0.02198	*
13	Conv	6-7h	Distance.moved	fed	starved	8	8	3.33929	9.96084	0.00754	0.10556	ns
14	GF	6-7h	Distance.moved	fed	starved	8	8	2.09375	10.8321	0.0606	0.8484	ns
15	Conv	0-1h	Duration.s.	fed	starved	8	8	-46.156	12.5265	2.28e-15	3.19e-14	****
16	GF	0-1h	Duration.s.	fed	starved	8	8	-8.34569	10.9537	4.48e-06	6.27e-05	****
17	Conv	1-2h	Duration.s.	fed	starved	8	8	-6.02516	7.81565	0.000345	0.00483	**
18	GF	1-2h	Duration.s.	fed	starved	8	8	-4.41512	9.85609	0.00135	0.0189	*
19	Conv	2-3h	Duration.s.	fed	starved	8	8	-4.34095	8.14794	0.00237	0.03318	*
20	GF	2-3h	Duration.s.	fed	starved	8	8	1.07984	8.93706	0.308	1	ns
21	Conv	3-4h	Duration.s.	fed	starved	8	8	-3.9665	9.13121	0.00318	0.04452	*
22	GF	3-4h	Duration.s.	fed	starved	8	8	0.334132	8.2362	0.747	1	ns
23	Conv	4-5h	Duration.s.	fed	starved	8	8	2.56977	11.0764	0.0259	0.3626	ns
24	GF	4-5h	Duration.s.	fed	starved	8	8	3.8809	10.2699	0.00291	0.04074	*
25	Conv	5-6h	Duration.s.	fed	starved	8	8	4.37931	8.21166	0.00221	0.03094	*
26	GF	5-6h	Duration.s.	fed	starved	8	8	5.32324	12.8225	0.000145	0.00203	**
27	Conv	6-7h	Duration.s.	fed	starved	8	8	4.24547	9.8549	0.00176	0.02464	*
28	GF	6-7h	Duration.s.	fed	starved	8	8	3.7379	11.4718	0.00305	0.0427	*
29	Conv	0-1h	rel.Velocity	fed	starved	8	8	-8.66688	10.9241	3.18e-06	4.45e-05	****
30	GF	0-1h	rel.Velocity	fed	starved	8	8	-2.8042	11.3597	0.0167	0.2338	ns
31	Conv	1-2h	rel.Velocity	fed	starved	8	8	-6.39477	13.9401	1.7e-05	0.000238	***
32	GF	1-2h	rel.Velocity	fed	starved	8	8	-1.14336	8.42025	0.284	1	ns
33	Conv	2-3h	rel.Velocity	fed	starved	8	8	-4.79563	9.16427	0.000931	0.013034	*
34	GF	2-3h	rel.Velocity	fed	starved	8	8	1.85585	13.8718	0.0848	1	ns
35	Conv	3-4h	rel.Velocity	fed	starved	8	8	-7.05852	13.5652	6.78e-06	9.49e-05	****
36	GF	3-4h	rel.Velocity	fed	starved	8	8	1.42978	11.351	0.18	1	ns
37	Conv	4-5h	rel.Velocity	fed	starved	8	8	-3.92023	10.531	0.0026	0.0364	*
38	GF	4-5h	rel.Velocity	fed	starved	8	8	-0.0613182	10.9843	0.952	1	ns
39	Conv	5-6h	rel.Velocity	fed	starved	8	8	-4.85611	9.29962	0.00082	0.01148	*
40	GF	5-6h	rel.Velocity	fed	starved	8	8	-0.0595352	7.78533	0.954	1	ns
41	Conv	6-7h	rel.Velocity	fed	starved	8	8	-2.01857	8.33436	0.0768	1	ns
42	GF	6-7h	rel.Velocity	fed	starved	8	8	-1.96232	13.1679	0.0712	0.9968	ns
