# Supplementary material for: Sex-Dependent Effects of the Microbiome on Foraging and Locomotion in Drosophila suzukii
Source: Front Microbiol. 2021 May 10;12:656406. doi: 10.3389/fmicb.2021.656406 (PMC8141744; doi:10.3389/fmicb.2021.656406)
Supplement: Supplementary file 2 [file Data_Sheet_2.ZIP › TableS3.xlsx]

## Sheet: Sheet1
Table S3 Statistical output for the effect of dietary history on D. suzukii fruit preference.
Analysis of variance table for GLMM (Figure S4)	mixed_model<-glmer(r.numbers~time*fruits*generation*diet+(1|arena),mydata_F1_F5,family = "poisson")
		Df	Pr(>Chisq)
time	13.6769	2	0.00107178
fruits	105.963	4	5.28034e-22
generation	7.97812	1	0.00473461
diet	1.87531	2	0.391546
time:fruits	32.9824	8	6.20393e-05
time:generation	4.43239	2	0.109023
fruits:generation	1.1393	4	0.887988
time:diet	4.15751	4	0.385108
fruits:diet	9.72554	8	0.284821
generation:diet	0.542622	2	0.762379
time:fruits:generation	11.9837	8	0.151934
time:fruits:diet	9.13179	16	0.907887
time:generation:diet	0.530032	4	0.970512
fruits:generation:diet	17.789	8	0.022865
time:fruits:generation:diet	14.4758	16	0.563316
Inferential analysis based on 95% EMMs
fruits	diet	generation	time	rate	SE	df	asymp.LCL	asymp.UCL	.group
Nectarines	Raspberry	F1	7h	0.428571	0.24738	Inf	0.0968956	1.89558	a
Blueberries	Raspberry	F1	7h	0.714286	0.319076	Inf	0.226024	2.2573	a
Raspberries	Raspberry	F1	7h	1	0.377936	Inf	0.377759	2.64719	a
Grapes	Raspberry	F1	7h	1.28571	0.428534	Inf	0.544863	3.0339	a
Strawberries	Raspberry	F1	7h	1.28571	0.428557	Inf	0.544838	3.03404	a
Blueberries	Raspberry	F1	12h	0.571429	0.285583	Inf	0.157719	2.07033	a
Grapes	Raspberry	F1	12h	0.857143	0.349908	Inf	0.299491	2.45314	a
Nectarines	Raspberry	F1	12h	1	0.377963	Inf	0.377733	2.64737	a
Strawberries	Raspberry	F1	12h	1.42857	0.451749	Inf	0.632633	3.22591	a
Raspberries	Raspberry	F1	12h	1.57143	0.473791	Inf	0.722791	3.41646	a
Blueberries	Raspberry	F1	24h	0.428571	0.247388	Inf	0.096891	1.89567	a
Nectarines	Raspberry	F1	24h	0.714286	0.319423	Inf	0.225742	2.26012	a
Grapes	Raspberry	F1	24h	0.857143	0.349912	Inf	0.299488	2.45317	ab
Strawberries	Raspberry	F1	24h	1	0.377971	Inf	0.377725	2.64743	ab
Raspberries	Raspberry	F1	24h	3	0.654658	Inf	1.71004	5.26304	b
Grapes	Raspberry	F5	7h	0.666667	0.272148	Inf	0.23294	1.90798	a
Nectarines	Raspberry	F5	7h	0.777778	0.293962	Inf	0.293801	2.05901	a
Raspberries	Raspberry	F5	7h	0.777778	0.293956	Inf	0.293807	2.05897	a
Blueberries	Raspberry	F5	7h	1.11111	0.351278	Inf	0.492142	2.50856	a
Strawberries	Raspberry	F5	7h	1.22222	0.368513	Inf	0.562159	2.6573	a
Blueberries	Raspberry	F5	12h	0.888889	0.314233	Inf	0.357589	2.20959	a
Grapes	Raspberry	F5	12h	1.11111	0.351359	Inf	0.49205	2.50903	a
Nectarines	Raspberry	F5	12h	1.33333	0.3849	Inf	0.63388	2.8046	a
Raspberries	Raspberry	F5	12h	1.44444	0.400611	Inf	0.707037	2.95093	a
Strawberries	Raspberry	F5	12h	1.55556	0.415738	Inf	0.781466	3.09643	a
Strawberries	Raspberry	F5	24h	0.777778	0.293977	Inf	0.293787	2.05911	a
Grapes	Raspberry	F5	24h	1	0.333331	Inf	0.423754	2.35986	a
Blueberries	Raspberry	F5	24h	1.11111	0.351359	Inf	0.492049	2.50903	ab
Nectarines	Raspberry	F5	24h	1.55556	0.415737	Inf	0.781468	3.09642	ab
Raspberries	Raspberry	F5	24h	3	0.577351	Inf	1.8274	4.92503	b
Grapes	Strawberry	F1	7h	0.666667	0.235703	Inf	0.268163	1.65737	a
Blueberries	Strawberry	F1	7h	0.833333	0.263508	Inf	0.369049	1.88171	a
Strawberries	Strawberry	F1	7h	0.916667	0.276383	Inf	0.421622	1.99296	a
Raspberries	Strawberry	F1	7h	1.16667	0.311805	Inf	0.586097	2.32233	a
Nectarines	Strawberry	F1	7h	1.5	0.353555	Inf	0.817368	2.75274	a
Blueberries	Strawberry	F1	12h	0.75	0.249995	Inf	0.317818	1.76988	a
Grapes	Strawberry	F1	12h	0.916667	0.276385	Inf	0.421619	1.99298	a
Strawberries	Strawberry	F1	12h	1.08333	0.300462	Inf	0.530273	2.21322	a
Nectarines	Strawberry	F1	12h	1.25	0.322749	Inf	0.642792	2.4308	a
Raspberries	Strawberry	F1	12h	1.41667	0.343592	Inf	0.758492	2.64597	a
Grapes	Strawberry	F1	24h	0.583333	0.220479	Inf	0.220344	1.5443	a
Blueberries	Strawberry	F1	24h	0.666667	0.2357	Inf	0.268166	1.65735	a
Nectarines	Strawberry	F1	24h	1.08333	0.300462	Inf	0.530273	2.21322	a
Strawberries	Strawberry	F1	24h	1.16667	0.311805	Inf	0.586098	2.32233	a
Raspberries	Strawberry	F1	24h	3	0.500001	Inf	1.95288	4.60857	b
Grapes	Strawberry	F5	7h	0.5	0.223607	Inf	0.158011	1.58217	a
Blueberries	Strawberry	F5	7h	0.8	0.282837	Inf	0.321802	1.9888	a
Nectarines	Strawberry	F5	7h	1.1	0.331664	Inf	0.505941	2.39158	a
Raspberries	Strawberry	F5	7h	1.4	0.374166	Inf	0.703317	2.78679	a
Strawberries	Strawberry	F5	7h	1.6	0.399999	Inf	0.840337	3.0464	a
Grapes	Strawberry	F5	12h	0.7	0.264575	Inf	0.264412	1.85317	a
Blueberries	Strawberry	F5	12h	0.9	0.299999	Inf	0.381377	2.12388	ab
Nectarines	Strawberry	F5	12h	1.2	0.346411	Inf	0.570491	2.52414	ab
Raspberries	Strawberry	F5	12h	1.7	0.41231	Inf	0.91019	3.17516	ab
Strawberries	Strawberry	F5	12h	2.6	0.509902	Inf	1.56886	4.30886	b
Grapes	Strawberry	F5	24h	0.8	0.282842	Inf	0.321797	1.98883	a
Blueberries	Strawberry	F5	24h	0.9	0.299998	Inf	0.381378	2.12388	a
Strawberries	Strawberry	F5	24h	1.3	0.360556	Inf	0.636327	2.65587	a
Nectarines	Strawberry	F5	24h	1.9	0.43589	Inf	1.05224	3.43079	ab
Raspberries	Strawberry	F5	24h	3.6	0.6	Inf	2.34346	5.53028	b
Grapes	Nectarine	F1	7h	0.428571	0.174953	Inf	0.149746	1.22656	a
Strawberries	Nectarine	F1	7h	0.857143	0.247435	Inf	0.407495	1.80295	ab
Blueberries	Nectarine	F1	7h	1.14286	0.285674	Inf	0.600294	2.17581	ab
Raspberries	Nectarine	F1	7h	1.71429	0.349923	Inf	1.0133	2.9002	b
Nectarines	Nectarine	F1	7h	1.71429	0.349921	Inf	1.0133	2.90019	b
Grapes	Nectarine	F1	12h	0.142857	0.101007	Inf	0.0231178	0.882792	a
Blueberries	Nectarine	F1	12h	0.571429	0.202011	Inf	0.229874	1.42047	ab
Strawberries	Nectarine	F1	12h	0.928571	0.257538	Inf	0.454521	1.89704	ab
Nectarines	Nectarine	F1	12h	0.928571	0.257539	Inf	0.454521	1.89704	ab
Raspberries	Nectarine	F1	12h	1.57143	0.335028	Inf	0.907392	2.72141	b
Blueberries	Nectarine	F1	24h	0.785714	0.236899	Inf	0.361392	1.70825	a
Grapes	Nectarine	F1	24h	0.785714	0.2369	Inf	0.36139	1.70826	a
Nectarines	Nectarine	F1	24h	1	0.267259	Inf	0.502372	1.99056	a
Strawberries	Nectarine	F1	24h	1.21429	0.294509	Inf	0.650134	2.26798	a
Raspberries	Nectarine	F1	24h	1.57143	0.33503	Inf	0.907388	2.72142	a
Blueberries	Nectarine	F5	7h	0.666667	0.272117	Inf	0.232968	1.90775	a
Grapes	Nectarine	F5	7h	1	0.333327	Inf	0.423758	2.35984	a
Nectarines	Nectarine	F5	7h	1.11111	0.351358	Inf	0.492051	2.50903	a
Strawberries	Nectarine	F5	7h	1.22222	0.368515	Inf	0.562158	2.65731	a
Raspberries	Nectarine	F5	7h	1.22222	0.368507	Inf	0.562166	2.65727	a
Strawberries	Nectarine	F5	12h	0.777778	0.293971	Inf	0.293792	2.05907	a
Blueberries	Nectarine	F5	12h	0.777778	0.293954	Inf	0.293809	2.05895	a
Raspberries	Nectarine	F5	12h	1.22222	0.368511	Inf	0.562162	2.65729	a
Grapes	Nectarine	F5	12h	1.22222	0.368511	Inf	0.562162	2.65729	a
Nectarines	Nectarine	F5	12h	1.77778	0.444444	Inf	0.933707	3.38489	a
Strawberries	Nectarine	F5	24h	0.333333	0.192454	Inf	0.0753362	1.47487	a
Blueberries	Nectarine	F5	24h	0.666667	0.272165	Inf	0.232925	1.9081	a
Grapes	Nectarine	F5	24h	1.33333	0.384899	Inf	0.633881	2.80459	ab
Nectarines	Nectarine	F5	24h	1.77778	0.444443	Inf	0.933708	3.38488	ab
Raspberries	Nectarine	F5	24h	3.22222	0.598351	Inf	1.99721	5.19861	b
Degrees-of-freedom method: kenward-roger
Confidence level used: 0.95
Conf-level adjustment: bonferroni method for 5 estimates
P value adjustment: bonferroni method for 10 tests
significance level used: alpha = 0.05
